# Supplementary material for: Early centralized isolation strategy for all confirmed cases of COVID-19 remains a core intervention to disrupt the pandemic spreading significantly
Source: PLoS One. 2021 Jul 15;16(7):e0254012. doi: 10.1371/journal.pone.0254012 (PMC8282022; doi:10.1371/journal.pone.0254012)
Supplement: S5 Table — (XLSX) [file pone.0254012.s007.xlsx]

## Sheet: United States
	States of the USA	Closure of schools	References	Closure of public areas	References	Closure of cities	References
1	Connecticut	17 March	https://portal.ct.gov/Coronavirus/Information-For/School-Resources	12 March	https://portal.ct.gov/-/media/Office-of-the-Governor/Executive-Orders/Lamont-Executive-Orders/Executive-Order-No-7.pdf	23 March	https://portal.ct.gov/-/media/Office-of-the-Governor/Executive-Orders/Lamont-Executive-Orders/Executive-Order-No-7H.pdf
2	Maine	15 March	https://www.maine.gov/covid19/timeline	12 March	https://www.maine.gov/covid19/timeline	31 March	https://www.maine.gov/covid19/timeline
3	Massachusetts	15 March	https://www.mass.gov/info-details/covid-19-state-of-emergency	13 March	https://www.mass.gov/info-details/covid-19-state-of-emergency	23 March	https://www.mass.gov/doc/march-23-2020-essential-services-and-revised-gatherings-order/download
4	New Hampshire	16 March	https://www.governor.nh.gov/sites/g/files/ehbemt336/files/documents/emergency-order-1.pdf	16 March	https://www.governor.nh.gov/sites/g/files/ehbemt336/files/documents/emergency-order-2.pdf	27 March	https://www.governor.nh.gov/sites/g/files/ehbemt336/files/documents/emergency-order-17.pdf
5	Rhode Island	16 March	https://www.wpri.com/health/coronavirus/friday-afternoon-coronavirus-update-rhode-island/	17 March	https://governor.ri.gov/documents/orders/Executive-Order-20-04.pdf	28 March	https://governor.ri.gov/documents/orders/Executive-Order-20-13.pdf
6	Vermont	18 March	https://education.vermont.gov/press-release/governor-scott-orders-orderly-closure-vermont-schools	17 March	https://governor.vermont.gov/sites/scott/files/documents/ADDENDUM%202%20TO%20EXECUTIVE%20ORDER%2001-20_0.pdf	24 March	https://governor.vermont.gov/sites/scott/files/documents/ADDENDUM%206%20TO%20EXECUTIVE%20ORDER%2001-20.pdf
7	New Jersey	18 March	https://nj.gov/infobank/eo/056murphy/pdf/EO-104.pdf	16 March	https://nj.gov/infobank/eo/056murphy/pdf/EO-104.pdf	21 March	https://nj.gov/infobank/eo/056murphy/pdf/EO-107.pdf
8	New York	18 March	https://www.governor.ny.gov/news/governor-cuomo-signs-executive-order-closing-schools-statewide-two-weeks#:~:text=Cuomo%20today%20signed%20an%20executive,the%20180%2Dday%20instructional%20requirement	20 March	https://www.governor.ny.gov/sites/governor.ny.gov/files/atoms/files/EO_202.8.pdf	20 March	https://www.governor.ny.gov/sites/governor.ny.gov/files/atoms/files/EO_202.8.pdf
9	Pennsylvania	16 March	https://www.governor.pa.gov/newsroom/gov-wolf-puts-statewide-covid-19-mitigation-efforts-in-effect-stresses-need-for-every-pennsylvanian-to-take-action-to-stop-the-spread/	16 March	https://www.governor.pa.gov/newsroom/wolf-administration-orders-restaurants-and-bars-to-close-dine-in-service-in-mitigation-counties-to-stop-spread-of-covid-19/	23 March	https://www.governor.pa.gov/wp-content/uploads/2020/03/03.23.20-SOH-Stay-at-Home-Order.pdf
10	Illinois	17 March	https://www2.illinois.gov/Documents/ExecOrders/2020/ExecutiveOrder-2020-05.pdf	13 March	https://www2.illinois.gov/Documents/ExecOrders/2020/ExecutiveOrder-2020-04.pdf	21 March	https://www2.illinois.gov/Documents/ExecOrders/2020/ExecutiveOrder-2020-10.pdf
11	Indiana	19 March	https://www.in.gov/gov/files/EO_20-05.pdf	16 March	https://www.in.gov/gov/files/ExecutiveOrder20-04FurtherOrdersforPublicHealthEmergency.pdf	23 March	https://www.in.gov/gov/files/Executive_Order_20-08_Stay_at_Home.pdf
12	Michigan	16 March	https://www.michigan.gov/whitmer/0,9309,7-387-90499_90705-521595--,00.html	13 March	https://www.michigan.gov/whitmer/0,9309,7-387-90499_90705-521595--,00.html	24 March	https://content.govdelivery.com/attachments/MIEOG/2020/03/23/file_attachments/1408152/EO%202020-21%20Stay%20Home,%20Stay%20Safe.pdf
13	Ohio	16 March	https://www.usnews.com/news/education-news/articles/2020-03-12/ohio-gov-mike-dewine-orders-all-k-12-schools-closed	18 March	https://content.govdelivery.com/attachments/OHOOD/2020/03/17/file_attachments/1403950/Director%27s%20Order%20non-essential%20surgery%203-17-2020.pdf	23 March	https://drive.google.com/file/d/1P_GpxP8LHlMu3mqymKQA99jMSDN0z7qt/view
14	Wisconsin	18 March	https://evers.wi.gov/Documents/EO/SignedSchoolClosure.pdf	17 March	https://content.govdelivery.com/attachments/WIGOV/2020/03/16/file_attachments/1402207/DHS%20Order%20Mass%20Gatherings%20of%2050%20or%20More.pdf	25 March	https://evers.wi.gov/Documents/COVID19/Safer%20at%20Home%20FAQ%203.24.20.pdf
15	Iowa	15 March	https://kwwl.com/2020/03/15/governor-reynolds-iowa-schools-recommended-to-close-for-four-weeks/	22 March	https://governor.iowa.gov/sites/default/files/documents/Public%20Health%20Proclamation%20-%202020.03.22.pdf	not application
16	Kansas	17 March	https://governor.kansas.gov/wp-content/uploads/2020/03/EO-20-07-Executed.pdf	17 March	https://governor.kansas.gov/wp-content/uploads/2020/03/20-04-Executed.pdf	30 March	https://governor.kansas.gov/wp-content/uploads/2020/03/EO20-16.pdf
17	Minnesota	18 March	https://www.leg.mn.gov/archive/execorders/20-02.pdf	17 March	https://mn.gov/governor/assets/2020_03_16_EO_20_04_Bars_Restaurants_tcm1055-423380.pdf	25 March	https://mn.gov/governor/assets/3a.%20EO%2020-20%20FINAL%20SIGNED%20Filed_tcm1055-425020.pdf
18	Missouri	17 March	https://governor.mo.gov/press-releases/archive/what-you-need-know-missouris-guidelines-combat-spread-covid-19	23 March	https://governor.mo.gov/press-releases/archive/governor-parson-directs-dhss-director-require-social-distancing-statewide#:~:text=In%20accordance%20with%20the%20guidelines,than%20ten%20(10)%20people.	6 April	https://governor.mo.gov/press-releases/archive/governor-parson-directs-dhss-director-require-social-distancing-statewide#:~:text=In%20accordance%20with%20the%20guidelines,than%20ten%20(10)%20people.
19	Nebraska	16 March	http://dhhs.ne.gov/Pages/Gov-Ricketts-Announces-15-Counties-in-North-and-Central-Nebraska-Now-Included-in-States-DHM.aspx	16 March	https://governor.nebraska.gov/press/gov-ricketts-further-limits-events-gatherings-prevent-covid-19-spread	10 April	https://governor.nebraska.gov/press/gov-ricketts-further-limits-events-gatherings-prevent-covid-19-spread
20	North Dakota	19 March	https://www.governor.nd.gov/news/burgum-orders-k-12-schools-close-one-week-effort-slow-spread-covid-19	19 March	https://www.nd.gov/news/some-state-facilities-closed-covid-19-precaution	not application
21	South Dakota	23 March	https://apnews.com/article/8724fbe4b794448a78e97ffc36dba0d2	23 March	https://news.sd.gov/newsitem.aspx?id=26560	not application
22	Delaware	16 March	https://news.delaware.gov/2020/03/13/governor-carney-directs-two-week-closure-of-delaware-public-schools/	16 March	https://news.delaware.gov/2020/03/13/governor-carney-directs-two-week-closure-of-delaware-public-schools/	24 March	https://news.delaware.gov/2020/03/13/governor-carney-directs-two-week-closure-of-delaware-public-schools/
23	Florida	20 March	http://www.fldoe.org/newsroom/latest-news/florida-department-of-education-announces-additional-guidance-for-the-2019-20-school-year.stml	20 March	https://www.flgov.com/wp-content/uploads/orders/2020/EO_20-71.pdf	3 April	https://www.state.gov/wp-content/uploads/2020/04/2020-04-01-Notice-Florida-Stay-Home-Order.pdf
24	Georgia	24 March	https://gov.georgia.gov/press-releases/2020-03-20/gov-kemp-updates-georgians-covid-19-efforts	24 March	https://gov.georgia.gov/executive-action/executive-orders/2020-executive-orders	2 April	https://gov.georgia.gov/executive-action/executive-orders/2020-executive-orders
25	Maryland	16 March	https://governor.maryland.gov/recovery-schools/#:~:text=The%20Office%20of%20GOVERNOR%20LARRY%20HOGAN&text=On%20March%2012%2C%20Maryland%20and,virus%2C%20and%20to%20save%20lives	16 March	https://governor.maryland.gov/wp-content/uploads/2020/03/Executive-Order-Amending-Large-Gatherings.pdf	30 March	https://governor.maryland.gov/wp-content/uploads/2020/03/Gatherings-FOURTH-AMENDED-3.30.20.pdf
26	North Carolina	25 March	https://governor.nc.gov/news/governor-cooper-issues-executive-order-closing-k-12-public-schools-and-banning-gatherings-more	25 March	https://governor.nc.gov/news/governor-cooper-extends-school-closure-date-may-orders-group-limit-50-people	30 March	https://www.ncdhhs.gov/news/press-releases/governor-cooper-announces-statewide-stay-home-order-until-april-29
27	South Carolina	17 March	https://governor.sc.gov/sites/default/files/Documents/Executive-Orders/2020-03-15%20FILED%20Executive%20Order%20No.%202020-09%20-%20Closing%20Schools%20Cancelling%20Elections%20Other%20Provisions%20Due%20to%20COVID-19.pdf	17 March	https://governor.sc.gov/sites/default/files/Documents/Executive-Orders/2020-03-17%20eFILED%20Executive%20Order%20No.%202020-10%20-%20Directing%20Additional%20Emergency%20Measures%20Due%20to%20COVID-19.pdf	7 April	https://governor.sc.gov/sites/default/files/Documents/Executive-Orders/2020-03-17%20eFILED%20Executive%20Order%20No.%202020-10%20-%20Directing%20Additional%20Emergency%20Measures%20Due%20to%20COVID-19.pdf
28	Virginia	23 March	https://www.governor.virginia.gov/newsroom/all-releases/2020/march/headline-854442-en.html	23 March	https://www.governor.virginia.gov/media/governorvirginiagov/executive-actions/EO-61-and-Order-of-Public-Health-Emergency-Three---Phase-One-Easing-Of-Certain-Temporary-Restrictions-Due-To-Novel-Coronavirus-(COVID-19).pdf	30 March	https://www.governor.virginia.gov/media/governorvirginiagov/executive-actions/EO-61-and-Order-of-Public-Health-Emergency-Three---Phase-One-Easing-Of-Certain-Temporary-Restrictions-Due-To-Novel-Coronavirus-(COVID-19).pdf
29	District of Columbia	25 March	https://dcps.dc.gov/sites/default/files/dc/sites/dcps/page_content/attachments/DCPS_SchoolClosure_031320_Final_Englishv2.pdf	25 March	https://mayor.dc.gov/sites/default/files/dc/sites/mayormb/release_content/attachments/Mayor%27s%20Order%202020-053%20Closure%20of%20Non-Essential%20Businesses%20and%20Prohibiti....pdf	1 April	https://coronavirus.dc.gov/release/mayor-bowser-issues-stay-home-order#:~:text=The%20stay%2Dat%2Dhome%20order%20goes%20into%20effect%20on%20April,visit%20coronavirus.dc.gov.&text=1.
30	West Virginia	13 March	https://governor.wv.gov/News/press-releases/2020/Pages/COVID19-UPDATE-Gov.-Justice-announces-closure-of-West-Virginia-schools.aspx	17 March	https://governor.wv.gov/News/press-releases/2020/Pages/COVID-19-UPDATE-Gov.-Justice-holds-statewide-address-to-discuss-coronavirus-precautions.aspx	24 March	https://coronavirus-wvgovstatus-cdn.azureedge.net/STAY_AT_HOME_ORDER.pdf
31	Alabama	18 March	https://www.birminghamal.gov/2020/03/13/all-public-k-12-alabama-schools-will-close-march-18-for-two-weeks-to-reduce-coronavirus-threat/	4 April	https://governor.alabama.gov/newsroom/2020/04/governor-ivey-issues-stay-at-home-order/	4 April	https://governor.alabama.gov/newsroom/2020/04/governor-ivey-issues-stay-at-home-order/
32	Kentucky	16 March	https://www.kentuckyteacher.org/news/2020/03/gov-beshear-recommends-schools-close-to-limit-spread-of-covid-19/#:~:text=education.ky.gov-,Gov.,in%20communities%20across%20the%20state.	16 March	https://kentucky.gov/Pages/Activity-stream.aspx?n=GovernorBeshear&prId=93	22 March	https://kentucky.gov/Pages/Activity-stream.aspx?n=GovernorBeshear&prId=101
33	Mississippi	16 March	https://www.mdek12.org/OSOS/School-Closures	20 March	https://msdh.ms.gov/msdhsite/_static/23,21864,341.html	3 April	https://www.sos.ms.gov/Education-Publications/ExecutiveOrders/1466.pdf
34	Tennessee	20 March	https://www.tn.gov/governor/covid-19/covid19timeline.html	23 March	https://www.tn.gov/governor/covid-19/covid19timeline.html	30 March	https://www.tn.gov/governor/covid-19/covid19timeline.html
35	Nevada	15 March	https://gov.nv.gov/News/Press/2020/Governor_Sisolak_Updates_Public_on_State_Action_and_Guidance_Regarding_COVID-19/	17 March	https://gov.nv.gov/News/Press/2020/Governor_Sisolak_Announces_COVID-19_Risk_Mitigation_Initiatives/	17 March	https://gov.nv.gov/News/Press/2020/Governor_Sisolak_Announces_COVID-19_Risk_Mitigation_Initiatives/
36	New Mexico	16 March	https://www.governor.state.nm.us/2020/03/12/new-mexico-schools-to-temporarily-close/	23 March	https://www.newmexico.gov/2020/03/23/march-23-public-health-order-faqs/	23 March	https://www.newmexico.gov/2020/03/23/march-23-public-health-order-faqs//
37	Utah	16 March	https://www.kpcw.org/post/utah-schools-dismissed-two-weeks-starting-march-16#stream/0	17 March	https://washingtoncity.org/services/publicsafety/EmergencyPrepardness/RedAlert	27 March	https://coronavirus.utah.gov/stay-at-home/
38	Wyoming	20 March	https://governor.wyo.gov/media/news-releases/2020-news-releases/governor-gordon-and-state-health-officer-issue-statewide-closure-order-for	25 March	https://health.wyo.gov/governor-state-health-officer-issue-third-closure-order/	25 March	https://health.wyo.gov/governor-state-health-officer-issue-third-closure-order/
39	Alaska	16 March	https://livestream.com/govdunleavy/events/9038827/videos/202885332	16 March	https://www.alaskapublic.org/2020/03/16/alaskas-state-operated-libraries-archives-and-museums-to-be-closed-to-the-public-governor-says/	28 March	https://gov.alaska.gov/wp-content/uploads/sites/2/03272020-SOA-COVID-19-Health-Mandate-011.pdf
40	Arkansas	17 March	https://www.arkansasonline.com/news/2020/mar/17/governor-confirms-new-cases-of-covid-19-1/?latest	3 April	https://governor.arkansas.gov/news-media/press-releases/governor-hutchinson-directs-state-parks-to-implement-new-measures-for-public	not application	https://www.cnn.com/2020/04/13/politics/asa-hutchison-arkansas-coronavirus/index.html
41	Louisiana	16 March	https://gov.louisiana.gov/index.cfm/newsroom/detail/2403	23 March	https://www.google.com/url?sa=t&source=web&rct=j&url=https://gov.louisiana.gov/assets/Proclamations/2020/JBE-33-2020.pdf&ved=2ahUKEwjPj7mRnpvuAhXJSxUIHXbwAlsQFjAAegQIAxAB&usg=AOvVaw30XwS2BSjubEyDdEBdaOus	23 March	https://gov.louisiana.gov/assets/Proclamations/2020/JBE-33-2020.pdf
42	Oklahoma	17 March	https://sde.ok.gov/newsblog/2020-03-16/emergency-state-board-meeting-expected-close-schools-until-april-6	1 April	https://www.sos.ok.gov/documents/executive/1926.pdf	25 March	https://www.sos.ok.gov/documents/executive/1926.pdf
43	Texas	20 March	https://hhs.texas.gov/about-hhs/communications-events/news/2020/03/schools-temporarily-close-gov-abbotts-executive-order	1 March	https://tpwd.texas.gov/about/coronavirus	2 April	https://gov.texas.gov/uploads/files/press/EO-GA-14_Statewide_Essential_Service_and_Activity_COVID-19_IMAGE_03-31-2020.pdf
44	Arizona	16 March	https://azgovernor.gov/governor/blog/2020/03/open-letter-arizona-families-educators-school-leaders-and-education-community	20 March	https://azgovernor.gov/file/34251/download?token=avmge6FQ	31 March	https://www.azdhs.gov/documents/preparedness/epidemiology-disease-control/infectious-disease-epidemiology/novel-coronavirus/eo-stay-home-stay-healthy-stay-connected.pdf
45	Colorado	23 March	https://drive.google.com/file/d/1ecMEQj3F3qeEl3qNMtLkAlk3ya3FbVH3/view	17 March	https://www.colorado.gov/pacific/sites/default/files/atoms/files/Bars%20Restaurants%20PH%20order.pdf	26 March	https://bloximages.newyork1.vip.townnews.com/coloradopolitics.com/content/tncms/assets/v3/editorial/1/5c/15c0d646-6efd-11ea-9f44-936924cd21a7/5e7bfea00dc56.pdf.pdf
46	Idaho	23 March	https://boardofed.idaho.gov/meetings/board/archive/2020/032320/COVID-19-School-Operations-Guidance-Final.pdf?cache=1610331700889	25 March	https://gov.idaho.gov/pressrelease/governor-little-issues-statewide-stay-home-order-signs-extreme-emergency-declaration/	25 March	https://gov.idaho.gov/pressrelease/governor-little-issues-statewide-stay-home-order-signs-extreme-emergency-declaration/
47	Montana	15 March	https://dphhs.mt.gov/Portals/85/Documents/NewsImages/2020-03-15GovernorDirectivereCOVID-19.pdf	20 March	https://news.mt.gov/governor-bullock-announces-closure-of-dine-in-food-service-and-alcoholic-beverage-businesses-and-other-activities-that-pose-enhanced-risks-to-curtail-spread-of-covid-19	28 March	https://news.mt.gov/governor-bullock-issues-stay-at-home-directive-to-slow-the-spread-of-covid-19

## Sheet: Canada
	States of Canada	Closure of schools	References	Closure of public areas	References	Closure of cities	References
1	Ontario	13 March	https://www.publichealthontario.ca/-/media/documents/ncov/main/2020/08/covid-19-school-closure-reopening-impacts.pdf?la=en	17 March	https://news.ontario.ca/en/release/56356/ontario-enacts-declaration-of-emergency-to-protect-the-public	17 March	https://news.ontario.ca/en/release/56356/ontario-enacts-declaration-of-emergency-to-protect-the-public
2	Quebec	16 March	https://www.quebec.ca/en/premier/actualites/detail/le-gouvernement-du-quebec-annonce-la-fermeture-des-ecoles-des-cegeps-des-universites-et-des-services/	15 March	https://www.quebec.ca/en/premier/actualites/detail/le-gouvernement-du-quebec-exige-la-fermeture-de-plusieurs-commerces-endroits-publics-et-lieux-de-ras/	23 March	https://www.quebec.ca/en/premier/actualites/detail/le-quebec-sur-pause-pour-trois-semaines/
3	Nova Scotia	23 March	https://novascotia.ca/news/release/?id=20200315002	19 March	https://novascotia.ca/news/release/?id=20200317005	23 March	https://novascotia.ca/news/release/?id=20200322001
4	New Brunswick	19 March	https://www2.gnb.ca/content/gnb/en/news/news_release.2020.03.0139.html	17 March	https://www2.gnb.ca/content/gnb/en/news/news_release.2020.03.0127.html	17 March	https://www2.gnb.ca/content/gnb/en/news/news_release.2020.03.0128.html
5	Manitoba	31 March	https://news.gov.mb.ca/news/index.html?item=47341&posted=2020-03-31	20 March	https://news.gov.mb.ca/news/index.html?item=47137&posted=2020-03-20	1 April	https://news.gov.mb.ca/news/?archive=&item=47337
6	British Columbia	17 March	https://archive.news.gov.bc.ca/releases/news_releases_2017-2021/2020EMBC0014-000552.htm	17 March	https://archive.news.gov.bc.ca/releases/news_releases_2017-2021/2020EMBC0014-000552.htm	Not application
7	Prince Edward Island	23 March	https://www.princeedwardisland.ca/en/news/province-announces-covid-19-related-closures	17 March	https://www.princeedwardisland.ca/sites/default/files/publications/response-2020-web.pdf	18 March	https://www.princeedwardisland.ca/sites/default/files/publications/response-2020-web.pdf
8	Saskatchewan	20 March	https://www.saskatchewan.ca/government/news-and-media/2020/march/16/class-suspensions	23 March	https://www.saskatchewan.ca/government/news-and-media/2020/march/20/covid-19-update-march-20	30 March	https://www.saskatchewan.ca/government/news-and-media/2020/april/30/northern-travel-restrictions
9	Alberta	16 March	https://open.alberta.ca/dataset/d7e19190-89ac-4383-b148-76aafe905e69/resource/441334a7-5fbb-4230-ab2b-61751064d23e/download/health-cmoh-record-fof-decision-cmoh-01-2020.pdf	17 March	https://open.alberta.ca/dataset/b1efba5f-57ac-44da-a8e0-ceebe6565d72/resource/250393d5-f8a3-409e-9e1a-710e26dbac2d/download/health-cmoh-record-fof-decision-cmoh-02-2020.pdf	27 March	https://open.alberta.ca/dataset/c02f3b06-9c37-4845-98ee-d07d805fdce1/resource/32f3367d-9a15-4aef-af6e-4e960891c14e/download/health-cmoh-record-of-decision-cmoh-07-2020.pdf
10	Newfoundland and Labrador	16 March	https://www.gov.nl.ca/releases/2020/eecd/0316n04/	14 March	https://www.gov.nl.ca/releases/2020/cssd/0313n05/	30 April	https://www.gov.nl.ca/releases/2020/exec/0430n03/
11	Northwest Territories	Not application	https://www.gov.nt.ca/covid-19/en/backtoschool	21 March	https://www.gov.nt.ca/covid-19/sites/covid/files/resources/emerging_wisely_v16_fnl.pdf	21 March	https://www.hss.gov.nt.ca/sites/hss/files/resources/public-health-order-covid-19-travel-restrictions-self-isolation-protocol-mar-21-2020.pdf
12	Nunavut	17 March	https://www.gov.nu.ca/education/news/temporary-nunavut-wide-school-and-daycare-closures-precaution-covid-19	20 March	https://www.gov.nu.ca/executive-and-intergovernmental-affairs/news/covid-19-daily-update-march-18-2020	24 March	https://gov.nu.ca/health/news/chief-public-health-officer-orders-prohibition-travel-nunavut-limited-exceptions?fbclid=IwAR0uTdTytuZYsoyBiRchz8Owk2bS7-9lcWX5XAXdrW3xZLRMDjF3noESGzc
13	Yukon	16 April	https://yukon.ca/en/news/face-face-classes-suspended-remainder-2019-20-school-year	3 April	https://yukon.ca/en/news/covid-19-updates-april-3-2020-dr-brendan-hanley-and-premier-silver	17 April	https://yukon.ca/en/news/new-border-control-measures-come-force

## Sheet: China
		Closure of schools	Reference	Closure of public areas	Reference	Closure of cities	Reference
1	Anhui Province	27 January	http://en.moe.gov.cn/news/press_releases/202001/t20200130_417069.html	7 February	http://en.moe.gov.cn/news/press_releases/202001/t20200130_417069.html	7 February	http://en.moe.gov.cn/news/press_releases/202001/t20200130_417069.html
2	Beijing Municipality	27 January	http://en.moe.gov.cn/news/press_releases/202001/t20200130_417069.html	7 February	http://en.moe.gov.cn/news/press_releases/202001/t20200130_417069.html	7 February	http://en.moe.gov.cn/news/press_releases/202001/t20200130_417069.html
3	Chongqing Municipality	27 January	http://en.moe.gov.cn/news/press_releases/202001/t20200130_417069.html	7 February	http://en.moe.gov.cn/news/press_releases/202001/t20200130_417069.html	7 February	http://en.moe.gov.cn/news/press_releases/202001/t20200130_417069.html
4	Fujian Province	27 January	http://en.moe.gov.cn/news/press_releases/202001/t20200130_417069.html	7 February	http://en.moe.gov.cn/news/press_releases/202001/t20200130_417069.html	7 February	http://en.moe.gov.cn/news/press_releases/202001/t20200130_417069.html
5	Gansu Province	27 January	http://en.moe.gov.cn/news/press_releases/202001/t20200130_417069.html	8 February	http://www.lanzhou.gov.cn/art/2020/2/8/art_127_850484.html	7 February	http://en.moe.gov.cn/news/press_releases/202001/t20200130_417069.html
6	Guangdong Province	27 January	http://en.moe.gov.cn/news/press_releases/202001/t20200130_417069.html	7 February	http://en.moe.gov.cn/news/press_releases/202001/t20200130_417069.html	7 February	http://en.moe.gov.cn/news/press_releases/202001/t20200130_417069.html
7	Guangxi Zhuang Autonomous Region	27 January	http://en.moe.gov.cn/news/press_releases/202001/t20200130_417069.html	6 February	http://www.gxzf.gov.cn/zt/jd/qlkjxxgzbdgrfyyq/zcwj_28024/t980022.shtml	7 February	http://en.moe.gov.cn/news/press_releases/202001/t20200130_417069.html
8	Guizhou Province	27 January	http://en.moe.gov.cn/news/press_releases/202001/t20200130_417069.html	7 February	http://en.moe.gov.cn/news/press_releases/202001/t20200130_417069.html	7 February	http://en.moe.gov.cn/news/press_releases/202001/t20200130_417069.html
9	Hainan Province	27 January	http://en.moe.gov.cn/news/press_releases/202001/t20200130_417069.html	5 February	http://en.moe.gov.cn/news/press_releases/202001/t20200130_417069.html	5 February	http://www.hainan.gov.cn/hainan/yqfkzzzlflk/202002/66cd2050d6084f70b33ec895e5ae0e71.shtml
10	Hebei Province	27 January	http://en.moe.gov.cn/news/press_releases/202001/t20200130_417069.html	26 January	http://en.moe.gov.cn/news/press_releases/202001/t20200130_417069.html	7 February	http://en.moe.gov.cn/news/press_releases/202001/t20200130_417069.html
11	Heilongjiang Province	27 January	http://en.moe.gov.cn/news/press_releases/202001/t20200130_417069.html	7 February	http://en.moe.gov.cn/news/press_releases/202001/t20200130_417069.html	7 February	http://en.moe.gov.cn/news/press_releases/202001/t20200130_417069.html
12	Henan Province	27 January	http://en.moe.gov.cn/news/press_releases/202001/t20200130_417069.html	7 February	http://en.moe.gov.cn/news/press_releases/202001/t20200130_417069.html	7 February	http://en.moe.gov.cn/news/press_releases/202001/t20200130_417069.html
13	Hubei Province	27 January	https://www.who.int/bulletin/volumes/98/7/20-254045/en/	23 January	http://en.moe.gov.cn/news/press_releases/202001/t20200130_417069.html	23 January	http://en.moe.gov.cn/news/press_releases/202001/t20200130_417069.html
14	Hunan Province	27 January	http://en.moe.gov.cn/news/press_releases/202001/t20200130_417069.html	7 February	http://en.moe.gov.cn/news/press_releases/202001/t20200130_417069.html	7 February	http://en.moe.gov.cn/news/press_releases/202001/t20200130_417069.html
15	Inner Mongolia Autonomous Region	27 January	http://en.moe.gov.cn/news/press_releases/202001/t20200130_417069.html	7 February	http://en.moe.gov.cn/news/press_releases/202001/t20200130_417069.html	7 February	http://en.moe.gov.cn/news/press_releases/202001/t20200130_417069.html
16	Jiangsu Province	27 January	http://en.moe.gov.cn/news/press_releases/202001/t20200130_417069.html	4 February	http://en.moe.gov.cn/news/press_releases/202001/t20200130_417069.html	7 February	http://en.moe.gov.cn/news/press_releases/202001/t20200130_417069.html
17	Jiangxi Province	27 January	http://en.moe.gov.cn/news/press_releases/202001/t20200130_417069.html	7 February	http://en.moe.gov.cn/news/press_releases/202001/t20200130_417069.html	7 February	http://en.moe.gov.cn/news/press_releases/202001/t20200130_417069.html
18	Jilin Province	27 January	http://en.moe.gov.cn/news/press_releases/202001/t20200130_417069.html	7 February	http://en.moe.gov.cn/news/press_releases/202001/t20200130_417069.html	7 February	http://en.moe.gov.cn/news/press_releases/202001/t20200130_417069.html
19	Liaoning Province	27 January	http://en.moe.gov.cn/news/press_releases/202001/t20200130_417069.html	7 February	http://en.moe.gov.cn/news/press_releases/202001/t20200130_417069.html	7 February	http://en.moe.gov.cn/news/press_releases/202001/t20200130_417069.html
20	Ningxia Hui Autonomous Region	27 January	http://en.moe.gov.cn/news/press_releases/202001/t20200130_417069.html	Not application	http://wsjkw.nx.gov.cn/info/1140/18229.htm	7 February	http://en.moe.gov.cn/news/press_releases/202001/t20200130_417069.html
21	Qinghai Province	27 January	http://en.moe.gov.cn/news/press_releases/202001/t20200130_417069.html	7 February	http://en.moe.gov.cn/news/press_releases/202001/t20200130_417069.html	7 February	http://en.moe.gov.cn/news/press_releases/202001/t20200130_417069.html
22	Shaanxi Province	27 January	http://en.moe.gov.cn/news/press_releases/202001/t20200130_417069.html	7 February	http://en.moe.gov.cn/news/press_releases/202001/t20200130_417069.html	7 February	http://en.moe.gov.cn/news/press_releases/202001/t20200130_417069.html
23	Shandong Province	27 January	http://en.moe.gov.cn/news/press_releases/202001/t20200130_417069.html	7 February	http://en.moe.gov.cn/news/press_releases/202001/t20200130_417069.html	7 February	http://en.moe.gov.cn/news/press_releases/202001/t20200130_417069.html
24	Shanghai Municipality	27 January	http://en.moe.gov.cn/news/press_releases/202001/t20200130_417069.html	30 January	http://english.shanghai.gov.cn/nw48571/20200826/0001-48571_128030.html	27 January	http://www.china.org.cn/china/Off_the_Wire/2020-01/27/content_75652766.htm
25	Shanxi Province	27 January	http://en.moe.gov.cn/news/press_releases/202001/t20200130_417069.html	30 January	http://en.moe.gov.cn/news/press_releases/202001/t20200130_417069.html	27 January	http://en.moe.gov.cn/news/press_releases/202001/t20200130_417069.html
26	Sichuan Province	18 January	https://journals.plos.org/ploscompbiol/article?id=10.1371/journal.pcbi.1008467#:~:text=Sichuan%20declared%20the%20top%2Dlevel,suspended%20and%20public%20libraries%20closed	24 January	https://journals.plos.org/ploscompbiol/article?id=10.1371/journal.pcbi.1008467#:~:text=Sichuan%20declared%20the%20top%2Dlevel,suspended%20and%20public%20libraries%20closed	24 January	https://journals.plos.org/ploscompbiol/article?id=10.1371/journal.pcbi.1008467#:~:text=Sichuan%20declared%20the%20top%2Dlevel,suspended%20and%20public%20libraries%20closed
27	Tianjin Municipality	27 January	http://en.moe.gov.cn/news/press_releases/202001/t20200130_417069.html	31 January	https://www.reuters.com/article/us-china-health-tianjin-idUSKBN1ZV37T	31 January	https://www.reuters.com/article/us-china-health-tianjin-idUSKBN1ZV37T
28	Tibet Autonomous Region	1 March	https://tibet.net/tibetan-schools-delay-opening-for-new-term-amid-virus-fears/	27 January	https://web.archive.org/web/20200131063700/http:/www.xinhuanet.com/politics/2020-01/27/c_1125506488.htm	27 January	https://web.archive.org/web/20200131063700/http:/www.xinhuanet.com/politics/2020-01/27/c_1125506488.htm
29	Xinjiang Uyghur Autonomous Region	27 January	http://en.moe.gov.cn/news/press_releases/202001/t20200130_417069.html	no information		no information
30	Yunnan Province	28 January	http://www.yn.gov.cn/ywdt/ynyw/202001/t20200129_187777.html	28 January	http://www.yn.gov.cn/ywdt/ynyw/202001/t20200129_187777.html	28 January	http://www.yn.gov.cn/ywdt/ynyw/202001/t20200129_187777.html
31	Zhejiang Province	27 January	http://en.moe.gov.cn/news/press_releases/202001/t20200130_417069.html	no information		27 January	https://www.china-briefing.com/news/coronavirus-latest-emergency-measures-announced-prc-government/
32	Macau Special Administrative Region	24 January	https://www.gov.mo/en/news/122244/	24 January	https://www.gov.mo/en/news/122249/	30 January	https://www.ncbi.nlm.nih.gov/pmc/articles/PMC7661578/
