# Supplementary material for: Early centralized isolation strategy for all confirmed cases of COVID-19 remains a core intervention to disrupt the pandemic spreading significantly
Source: PLoS One. 2021 Jul 15;16(7):e0254012. doi: 10.1371/journal.pone.0254012 (PMC8282022; doi:10.1371/journal.pone.0254012)
Supplement: S7 Table — (XLSX) [file pone.0254012.s009.xlsx]

## Sheet: Sheet1
	S7 Table: Reference link of the date of implementation of the national intervention at the moment of the 10th confirmed cases
	Country	Centralized isolation all confirmed cases
		Date	Days	Reference
	Spain	Not application
	Italy	Not application
	UK	Not application
	Canada	Not application
	US	Not application
	France	Not application
	Germany	Not application
	China	2 February	14	https://www.theglobeandmail.com/world/article-out-of-home-quarantine-measures-in-china-helped-limit-spread-of/?fbclid=IwAR38Lzfv8jAj8bzbM9YXMIUeMXcoLSa1ou3omKhfTV18-Yg0JOS9r_7M3Js
	Korea	26 February	27	https://www.mohw.go.kr/eng/nw/nw0101vw.jsp?PAR_MENU_ID=1007&MENU_ID=100701&page=3&CONT_SEQ=353124 P
	Japan	14 February	16	https://vk-wordpress-bucket-prod.s3-eu-west-1.amazonaws.com/uploads/sites/4/2020/03/Covid-19-Asia-and-the-Pacifics-Travel-and-Containment-200320.pdf
	Singapore	23 January	-8	https://www.moh.gov.sg/news-highlights/details/confirmed-imported-case-of-novel-coronavirus-infection-in-singapore-multi-ministry-taskforce-ramps-up-precautionary-measures
	Hong Kong	26 January	-4	https://www.news.gov.hk/eng/2020/01/20200126/20200126_222845_822.html?type=category&name=covid19&tl=t
	Taiwan	21 January	-11	https://www.cdc.gov.tw/En/Bulletin/Detail/pVg_jRVvtHhp94C6GShRkQ?typeid=158&fbclid=IwAR1IBdFwJoUlkjHn_EyXkqvPK-uggYSZyjt9_9Tjm7amWiWNMaHD6xK54FY
	Sweden	Not application
	Country	Closure of schools
		Date	Days	Reference
	Spain	11 March	15	https://edition.cnn.com/world/live-news/coronavirus-outbreak-03-11-20-intl-hnk/h_00ffe686205aac4779223e09fb9bbd0e
	Italy	4 March	13	https://www.channelnewsasia.com/news/world/covid19-italy-close-schools-march-government-contain-coronavirus-12502544?fbclid=IwAR2K9Dj9gqxqQW2EVE3lQzmW3reTQ_bjM6HCLNooOsCDV10VlYRW7QT5HF8
	UK	18 March	24	https://www.theguardian.com/world/2020/mar/20/london-pubs-cinemas-and-gyms-may-close-in-covid-19-clampdown?fbclid=IwAR2FMk28f4uNl-UOnV3CVxLrZwqASU9IZA_3xUDCJsBIV354X4OC-Fvlzz8
	Canada	14 March	20	https://www.cbc.ca/news/canada/toronto/ontario-government-closing-schools-1.5495736
	US	12 March	39	https://ballotpedia.org/School_closures_in_response_to_the_coronavirus_(COVID-19)_pandemic,_2020?fbclid=IwAR1DYfOCixkb5cSxpjpvt1HRKqqlmifTG48FsnprURbyqWRF1mZt-QZl28Q#School_closure_orders_by_state h
	France	16 March	38	https://www.euronews.com/2020/03/16/macron-announces-new-15-day-restrictions-to-stop-spread-of-coronavirus-and-cancels-electio?fbclid=IwAR1Wlmo0rzbVkOy2DcE8wjfo2Sx_nXlkNt80eU3L5wP_xhjgyzinzwHb-6g
	Germany	16 March	44	https://www.rki.de/DE/Content/InfAZ/N/Neuartiges_Coronavirus/Situationsberichte/2020-03-16-en.pdf?__blob=publicationFile
	China	27 January	1	http://en.moe.gov.cn/news/press_releases/202001/t20200130_417069.html
	Korea	2 March	32	https://en.unesco.org/covid19/educationresponse?fbclid=IwAR0g309G2yrCYiIJIYDjzJTrQcHMFYqfs9uwNVnA6hVTAZLA7C0y6kG-794
	Japan	2 March	33	https://www.bbc.com/news/world-asia-51663182
	Singapore	8 April	70	https://www.moe.gov.sg/news/press-releases/schools-and-institutes-of-higher-learning-to-shift-to-full-home-based-learning-preschools-and-student-care-centres-to-suspend-general-services
	Hong Kong	25 January	6	https://www.news.gov.hk/eng/2020/01/20200125/20200125_214346_421.html?type=category&name=school_work&tl=t
	Taiwan	2 February	12	https://www.cdc.gov.tw/En/Bulletin/Detail/ZXg7cwUw7JlpVwftHatGKw?typeid=158
	Sweden	Not application
	Country	Closure of public areas
		Date	Days	Reference
	Spain	14 March	18	https://www.cnbc.com/2020/03/14/spain-declares-state-of-emergency-due-to-coronavirus.html
	Italy	10 March	19	www.salute.gov.it/portale/nuovocoronavirus/dettaglioNotizieNuovoCoronavirus.jsp?lingua=italiano&id=4186
	UK	20 March	26	https://www.theguardian.com/world/2020/mar/20/london-pubs-cinemas-and-gyms-may-close-in-covid-19-clampdown?fbclid=IwAR2FMk28f4uNl-UOnV3CVxLrZwqASU9IZA_3xUDCJsBIV354X4OC-Fvlzz8
	Canada	15 March	21	https://www.lapresse.ca/covid-19/2020-03-15/legault-ordonne-la-fermeture-de-lieux-de-rassemblement?fbclid=IwAR0a8aj835JmL29bYN6jTb50Vtoz1wvXPwrjzXm4FwBhbmujECefsbZrQoc
	US	15 March	42	https://www.nytimes.com/2020/03/15/nyregion/new-york-coronavirus.html
	France	14 March	36	https://www.france24.com/en/20200314-coronavirus-in-france-prime-minister-announces-closure-of-cafes-shops-restaurants-and-cinemas?fbclid=IwAR3zHbVG3imdclE83ZGGwbVzntOfyFd1Gp0uFF72-VYw2NSysMOM8XOlukY
	Germany	16 March	44	https://www.france24.com/en/20200316-germany-closes-public-spaces-bans-religious-gatherings-in-virus-clampdown
	China	23 January	4	https://www.reuters.com/article/us-china-health-who-idUSKBN1ZM1G9
	Korea	21 February	22	https://www.euractiv.com/section/coronavirus/news/commitment-transparency-pay-off-as-south-korea-limits-covid-19-spread
	Japan	16 April	78	https://www.npr.org/2020/04/07/828688330/japan-to-declare-a-covid-19-state-of-emergency-but-not-a-lockdown
	Singapore	27 March	58	https://www.pa.gov.sg/Newsroom/News/detail/COVID-19-Suspension-of-Courses-Organised-Activities-and-Interest-Group-activities-at-Community-Clubs-Centres-Residents-Committee-Centres-and-other-PA-Facilities
	Hong Kong	28 March	60	https://www.info.gov.hk/gia/general/202003/27/P2020032700878.htm?fbclid=IwAR1FWwQCBApmDiW2YaonTFGerIbFJMRKL6CinpIYLSrlIm4y7Ol5wNZF8MI
	Taiwan	25 March	55	https://focustaiwan.tw/society/202003250012?fbclid=IwAR0Gvyc1O4LV__wSlrAe4euXsullE0VP4P08eyEjZfPEwmCsudOUBURb_1g
	Sweden	Not application
	Country	Closure of cities
		Date	Days	Reference
	Spain	14 March	18	https://www.cnbc.com/2020/03/14/spain-declares-state-of-emergency-due-to-coronavirus.html
	Italy	8 March	17	https://www.bbc.com/news/world-middle-east-51787238
	UK	Not application
	Canada	Not application
	US	19 March	46	https://www.nytimes.com/2020/03/15/nyregion/new-york-coronavirus.html?fbclid=IwAR0ITok0ZNFTC6At8IaWwwsgoeGOz__Y-VlwN0cmXZft4moqMrNLJtdFXn4
	France	22 March	44	https://www.euronews.com/2020/03/16/macron-announces-new-15-day-restrictions-to-stop-spread-of-coronavirus-and-cancels-electio?fbclid=IwAR1Wlmo0rzbVkOy2DcE8wjfo2Sx_nXlkNt80eU3L5wP_xhjgyzinzwHb-6g
	Germany	Not application
	China	23 January	4	https://www.reuters.com/article/us-china-health-who-idUSKBN1ZM1G9
	Korea	Not application
	Japan	16 April	78	https://www.bbc.com/news/world-asia-52313807
	Singapore	Not application
	Hong Kong	Not application
	Taiwan	Not application
	Sweden	Not application
	Country	Closure of borders
		Date	Days	Reference
	Spain	16 March	20	https://english.elpais.com/society/2020-03-16/spain-closes-its-borders-to-contain-coronavirus.html
	Italy	10 March	19	https://www.forbes.com/sites/tamarathiessen/2020/03/14/coronavirus-europe-closes-borders-tourists/?fbclid=IwAR2xhil7tVYEbBNIslDCwtS5OU2CEH_Ao7dCBWI7UcRRnkdvaWmgJ9obAEo#460211dc2765
	UK	Not application
	Canada	18 March	24	https://www.cbc.ca/news/politics/canada-us-border-deal-1.5501289
	US	21 March	48	https://www.dhs.gov/news/2020/06/16/fact-sheet-dhs-measures-border-limit-further-spread-coronavirus
	France	17 March	39	https://www.euronews.com/2020/03/16/macron-announces-new-15-day-restrictions-to-stop-spread-of-coronavirus-and-cancels-electio?fbclid=IwAR1Wlmo0rzbVkOy2DcE8wjfo2Sx_nXlkNt80eU3L5wP_xhjgyzinzwHb-6g
	Germany	16 March	44	https://www.rki.de/DE/Content/InfAZ/N/Neuartiges_Coronavirus/Situationsberichte/2020-03-16-en.pdf?__blob=publicationFile
	China	"28-Mar "	69	https://www.npr.org/sections/coronavirus-live-updates/2020/03/26/821972324/china-temporarily-closes-its-borders-to-foreign-nationals
	Korea	Not application
	Japan	8 March	39	https://www.mofa.go.jp/ca/fna/page4e_001053.html h
	Singapore	23 March	54	https://www.straitstimes.com/singapore/health/coronavirus-all-short-term-visitors-barred-from-entering-and-transiting-in
	Hong Kong	" 25-Mar "	57	https://www.news.gov.hk/eng/2020/03/20200323/20200323_164827_699.html?type=category&name=covid19&tl=t
	Taiwan	18 March	48	https://focustaiwan.tw/society/202003180007?fbclid=IwAR2sKfOQPyeIe2-e2Iq7nvGEZNS-1wlT5Y7gCrE3_DIU5HZyBSbDV-NX02Q
	Sweden	Not application
